# Supplementary material for: Parental socioeconomic position and midlife allostatic load: a study of potential mediators
Source: BMC Public Health. 2018 Aug 20;18:1029. doi: 10.1186/s12889-018-5956-x (PMC6102839; doi:10.1186/s12889-018-5956-x)
Supplement: Supplementary file 3 — Table S2. Correlation matrix of all study variables. (XLSX 16 kb) [file 12889_2018_5956_MOESM3_ESM.xlsx]

## Sheet: Ark1
Additional file 3. Table S2. Correlation matrix (Pearson's correlation) of all variables
	1	2	3	4	5	6	7	8	9	10	11	12	13	14	15	16	17	18
1. Parental SEP	1
2. Allostatic load	-.26***	1
3. EPQ Neuroticism	-.06	.06	1
4. EPQ Extraversion	.05	.10†	-.30***	1
5. EPQ Psychoticism	.10†	-.04	-.08	.12*	1
6. EPQ Lie scale	-.10†	-.02	-.05	-.23***	-.20***	1
7. Social relations satisfaction	.04	-.10†	.05	.11†	-.08	-.08	1
8. Social relations dissatisfaction	.01	.08	.13*	-.06	.004	.03	-.10†	1
9. Intelligence	.34***	-.18*	-.16**	-.03	.12*	-.22***	-.07	.05	1
10. Years of education	.45***	-.37***	-.06	-.01	.16**	-.24***	.02	.05	.56***	1
11. Sex (female)	-.003	.01	.35***	-.11*	-.24***	.11*	.19***	.010†	-.19***	.01	1
12. Young adulthood age	-.07	-.03	-.14*	-.08	-.16**	-.05	-.09	-.02	.06	-.04	-.16**	1
13. Time of blood draw	-.10†	.15**	.03	.03	-.08	.02	.03	.05	-.08	-.10†	.06	-.01	1
14. Fasting status (fasting)	.05	-.12*	.04	.03	-.08	.09	-.07	.01	-.02	-.03	.04	-.06	-.08	1
15. Maternal smoking (yes)	-.07	.12*	-.04	.05	.01	-.07	-.02	.001	-.005	-.12*	.005	.06	-.07	.05	1
16. Complications at birth (yes)	.003	.02	-.01	.05	.01	.05	-.08	.02	.01	.02	-.06	.02	-.09†	-.002	-.06	1
17. Maternal BMI	-.20**	.07	-.05	.04	.02	.03	-.06	.02	-.07	-.15**	-.05	.03	.03	-.12*	-.08	.006	1
18. Adult SEP	-0.26***	0.21***	0.19***	-0.09	-0.12*	0.20***	0.03	0.09	-0.38***	-0.37***	0.11*	-0.01	0.12*	0.04	0.06	0.04	0.02	1
